# Supplementary material for: Assigning function to natural allelic variation via dynamic modeling of gene network induction
Source: Mol Syst Biol. 2018 Jan 15;14(1):e7803. doi: 10.15252/msb.20177803 (PMC5787706; doi:10.15252/msb.20177803)
Supplement: Supplementary file 2 — Code EV1 [file MSB-14-e7803-s002.zip]

Archive with 14 entries (11 files):
- ComputerCodeEV1/
- ComputerCodeEV1/gillespie.f90
- __MACOSX/
- __MACOSX/ComputerCodeEV1/
- __MACOSX/ComputerCodeEV1/._gillespie.f90
- ComputerCodeEV1/LICENSE
- __MACOSX/ComputerCodeEV1/._LICENSE
- ComputerCodeEV1/Makefile
- __MACOSX/ComputerCodeEV1/._Makefile
- ComputerCodeEV1/ran_uniform.c
- __MACOSX/ComputerCodeEV1/._ran_uniform.c
- ComputerCodeEV1/README
- __MACOSX/ComputerCodeEV1/._README
- __MACOSX/._ComputerCodeEV1
