# Supplementary material for: Assigning function to natural allelic variation via dynamic modeling of gene network induction
Source: Mol Syst Biol. 2018 Jan 15;14(1):e7803. doi: 10.15252/msb.20177803 (PMC5787706; doi:10.15252/msb.20177803)
Supplement: Supplementary file 2 — Code EV1 [file MSB-14-e7803-s002.zip › ComputerCodeEV1/gillespie.f90]

!!!!!!!!!!!!!!!!!!!!!!!!!!!!!!!!!!!!!!!!!!!!!!!!!!!!!!!!!!!!!!!!!!!
!!! This program performs stochastic Monte-Carlo simulations    !!!
!!! using the Gillespie algorithm of the model of the galactose !!!
!!! network described in Richard et al, Mol. Sys. Biol, 2017    !!!
!!!!!!!!!!!!!!!!!!!!!!!!!!!!!!!!!!!!!!!!!!!!!!!!!!!!!!!!!!!!!!!!!!!
!!! coded by Daniel Jost (daniel.jost@univ-grenoble-alpes.fr)   !!!
!!!!!!!!!!!!!!!!!!!!!!!!!!!!!!!!!!!!!!!!!!!!!!!!!!!!!!!!!!!!!!!!!!!


!!!!!!!!!!!!!!!!!!!!!!!!!!!!!!!!!!!!!!!!!!!!!!!!!!!!!!!!!!!!!!!!!!!
!!! to run the code, modify the parameters in the parameter box !!!
!!! compile the program by typing 'make' in a terminal window   !!!
!!! lauch the program by typing './glp' in a terminal window    !!!
!!!                                                             !!!
!!! for compilation, GNU fortran (gfortran) and GNU C (gcc)     !!!
!!! compilers should be installed on your computer              !!!
!!!                                                             !!!
!!! ON fractions at the measured times are given in              !!!
!!! the 'onoff.out' file                                        !!!
!!!!!!!!!!!!!!!!!!!!!!!!!!!!!!!!!!!!!!!!!!!!!!!!!!!!!!!!!!!!!!!!!!!


program gillespie

implicit none


!variable definitions

integer ::p1,p3,p80,pf,pfs,m1,m3,m80,mf
real    ::a1,da1,a3,da3,a80,da80,deltaf,kon,k3,k1,k80,gal,sig,mu1,mu1r,mu3,mu3r,mu80,mu80r, &
        betaf,betafr,muf,mufr,af,daf,afr,dafr,kgal,kgalr
real    ::a1r,da1r,a3r,da3r,a80r,da80r,deltafr,konr,k3r,k1r,k80r,galr,beta1,beta1r,beta3,beta3r,beta80,beta80r &
        ,gam1,gam1r,gam3,gam3r,gam80,gam80r,gamf,gamfr,FluoA,FluoB,FluoC,e,g1r,g3r,g80r,gfr

integer ::i,datao(9),nr,n,s,j,im,niter,nd
real    ::ko,kf,t,tmax,sr,r(18),pr,tmeas(12),teq,pon(12),fluo,thr,sc,sco, &
        param(4)
real*8  ::randomnumber,rd,r1,r2,pi

integer ::time
real*8  ::tmm

pi=4d0*datan(1d0)

!initialize random generator
call SYSTEM_CLOCK(time)
tmm=real(time)
tmm=tmm/(10d0**(real(int(dlog(tmm)/dlog(10d0)))))
call initializerandomnumbergenerator(tmm)


!!!!!!!!!!!! PARAMETER BOX !!!!!!!!!!!!!!!!
niter=5000 !number of single-cell trajectories to simulate
teq=1000. !equilibration time (in absence of galactose)
tmax=251. !maximal simulated time (in minutes)
tmeas=(/0.,10.,20.,30.,40.,60.,80.,100.,130.,160.,205.,250./) !intermediate times where ON/OFF fraction is computed

gal=0.5 !galactose concentration (in %)
Kgal=0.05 !effective galactose activation constant (in %)
gam1=1. !translation rate of GAL1 (in 1/min)
gam3=1. !translation rate of GAL3 (in 1/min)
gam80=1. !translation rate of GAL80 (in 1/min)
gamf=1. !translation rate of reporter GAL (in 1/min)
k1=0.358 !activation constant of GAL1 (in 1/min)
k80=1.033 !activation constant of GAL80 (in 1/min)
k3=0.80 !activation constant of GAL3 (in 1/min)
a1=0.021 !leaky transcription rate of GAL1 (in 1/min)
da1=10.56 !full transcription rate of GAL1 (in 1/min)
a80=0.448 !leaky transcription rate of GAL80 (in 1/min)
da80=1.76 !full transcription rate of GAL80 (in 1/min)
a3=0.224 !leaky transcription rate of GAL3 (in 1/min)
da3=2.56 !full transcription rate of GAL3 (in 1/min)
af=0.021 !leaky transcription rate of reporter GAL (in 1/min)
daf=10.56 !full transcription rate of reporter GAL (in 1/min)
beta1=0.116 !mRNA degradation rate of GAL1 (1/min)
beta80=0.347 !mRNA degradation rate of GAL80 (1/min)
beta3=0.347 !mRNA degradation rate of GAL3 (1/min)
betaf=0.069 !mRNA degradation rate of reporter GAL (1/min)
mu1=0.005 !protein degradation rate of GAL1 (in 1/min)
mu3=0.005 !protein degradation rate of GAL3 (in 1/min)
mu80=0.005 !protein degradation rate of GAL80 (in 1/min)
muf=0.023 !protein degradation rate of reporter GAL (in 1/min)
deltaf=0.069 !maturation rate of reporter GAL (in 1/min)
kon=0.5 !promoter swithching rate (1/min)
sig=0.125 !strength of extrinsic noise

FluoA=0.016 !parameter to transform protein numbers into fluorescence
FluoB=6.55  !parameter to transform protein numbers into fluorescence
FluoC=0.365 !parameter to transform protein numbers into fluorescence
thr=22.9 !threshold in fluorescence to descriminate between ON and OFF cells

!!!!!!!!!!!!!!!!!!!!!!!!!!!!!!!!!!!!!!!!!!!!!!


pon=0. !fraction of ON cells

do i=1,niter

    !for each trajectory, add extrinsic noise to the parameters
    r1=randomnumber()
    r2=randomnumber()
    a1r=a1*exp(sig*sqrt(-2.*log(r1))*cos(2*pi*r2))
    da1r=da1*exp(sig*sqrt(-2.*log(r1))*sin(2*pi*r2))
    r1=randomnumber()
    r2=randomnumber()
    a3r=a3*exp(sig*sqrt(-2.*log(r1))*cos(2*pi*r2))
    da3r=da3*exp(sig*sqrt(-2.*log(r1))*sin(2*pi*r2))
    r1=randomnumber()
    r2=randomnumber()
    a80r=a80*exp(sig*sqrt(-2.*log(r1))*cos(2*pi*r2))
    da80r=da80*exp(sig*sqrt(-2.*log(r1))*sin(2*pi*r2))
    r1=randomnumber()
    r2=randomnumber()
    afr=af*exp(sig*sqrt(-2.*log(r1))*cos(2*pi*r2))
    dafr=daf*exp(sig*sqrt(-2.*log(r1))*sin(2*pi*r2))
    r1=randomnumber()
    r2=randomnumber()
    beta1r=beta1*exp(sig*sqrt(-2.*log(r1))*cos(2*pi*r2))
    beta3r=beta3*exp(sig*sqrt(-2.*log(r1))*sin(2*pi*r2))
    r1=randomnumber()
    r2=randomnumber()
    beta80r=beta80*exp(sig*sqrt(-2.*log(r1))*cos(2*pi*r2))
    betafr=betaf*exp(sig*sqrt(-2.*log(r1))*sin(2*pi*r2))
    r1=randomnumber()
    r2=randomnumber()
    gam1r=gam1*exp(sig*sqrt(-2.*log(r1))*cos(2*pi*r2))
    gam3r=gam3*exp(sig*sqrt(-2.*log(r1))*sin(2*pi*r2))
    r1=randomnumber()
    r2=randomnumber()
    gam80r=gam80*exp(sig*sqrt(-2.*log(r1))*cos(2*pi*r2))
    gamfr=gamf*exp(sig*sqrt(-2.*log(r1))*sin(2*pi*r2))
    r1=randomnumber()
    r2=randomnumber()
    mu1r=mu1*exp(sig*sqrt(-2.*log(r1))*cos(2*pi*r2))
    mu3r=mu3*exp(sig*sqrt(-2.*log(r1))*sin(2*pi*r2))
    r1=randomnumber()
    r2=randomnumber()
    mu80r=mu80*exp(sig*sqrt(-2.*log(r1))*cos(2*pi*r2))
    mufr=muf*exp(sig*sqrt(-2.*log(r1))*sin(2*pi*r2))
    r1=randomnumber()
    r2=randomnumber()
    konr=kon*exp(sig*sqrt(-2.*log(r1))*cos(2*pi*r2))
    k1r=k1*exp(sig*sqrt(-2.*log(r1))*sin(2*pi*r2))
    r1=randomnumber()
    r2=randomnumber()
    k3r=k3*exp(sig*sqrt(-2.*log(r1))*cos(2*pi*r2))
    k80r=k80*exp(sig*sqrt(-2.*log(r1))*sin(2*pi*r2))
    r1=randomnumber()
    r2=randomnumber()
    deltafr=deltaf*exp(sig*sqrt(-2.*log(r1))*cos(2*pi*r2))
    galr=gal*exp(sig*sqrt(-2.*log(r1))*sin(2*pi*r2))
    r1=randomnumber()
    r2=randomnumber()
    kgalr=kgal*exp(sig*sqrt(-2.*log(r1))*cos(2*pi*r2))
    e=(galr/Kgalr)/(1+(galr/Kgalr))


! first converge to staedy-state in absence of galactose
    t=0.

    m1=nint(a1r/beta1r)
    m3=nint(a3r/beta3r)
    m80=nint(a80r/beta80r)
    mf=nint(afr/betafr)
    p1=nint(gam1r*a1r/beta1r/mu1r)
    p3=nint(gam3r*a3r/beta3r/mu3r)
    p80=nint(gam80r*a80r/beta80r/mu80r)
    pf=nint(gamfr*afr/betafr/mufr)
    pfs=nint(gamfr*afr/betafr/mufr*deltafr/mufr)

    do while (t.lt.teq)
        datao=(/m1,m3,m80,mf,p1,p3,p80,pf,pfs/)
        sr=0.
        kf=(real(p80)/k80r)**2
        ko=1.
        r=0
        !reaction propensities
        g1r=konr*ko**2/(konr*ko**2+kon*kf**2)
        g3r=konr*ko/(konr*ko+kon*kf)
        g80r=g3r
        gfr=g1r

        r(1)=a1r+da1r*g1r
        r(2)=beta1r*m1
        r(3)=a3r+da3r*g3r
        r(4)=beta3r*m3
        r(5)=a80r+da80r*g80r
        r(6)=beta80r*m80
        r(7)=afr+dafr*gfr
        r(8)=betafr*mf
        r(9)=gam1r*m1
        r(10)=mu1r*p1
        r(11)=gam3r*m3
        r(12)=mu3r*p3
        r(13)=gam80r*m80
        r(14)=mu80r*p80
        r(15)=gamfr*mf
        r(16)=mufr*pf
        r(17)=deltafr*pf
        r(18)=mufr*pfs

        do n=1,18
            sr=sr+r(n)
        end do
        t=t-dlog(randomnumber())/sr
        pr=r(1)
        n=1
        rd=randomnumber()
        do while ((rd.gt.pr/sr))
            n=n+1
            pr=pr+r(n)
        end do

        select case(n)
            case(1)
                m1=m1+1
            case(2)
                m1=m1-1
            case(3)
                m3=m3+1
            case(4)
                m3=m3-1
            case(5)
                m80=m80+1
            case(6)
                m80=m80-1
            case(7)
                mf=mf+1
            case(8)
                mf=mf-1
            case(9)
                p1=p1+1
            case(10)
                p1=p1-1
            case(11)
                p3=p3+1
            case(12)
                p3=p3-1
            case(13)
                p80=p80+1
            case(14)
                p80=p80-1
            case(15)
                pf=pf+1
            case(16)
                pf=pf-1
            case(17)
                pf=pf-1
                pfs=pfs+1
            case(18)
                pfs=pfs-1
        end select
    end do


!simulate galactose induction
    m1=datao(1)
    m3=datao(2)
    m80=datao(3)
    mf=datao(4)
    p1=datao(5)
    p3=datao(6)
    p80=datao(7)
    pf=datao(8)
    pfs=datao(9)

    r1=randomnumber()
    r2=randomnumber()
    fluo=pfs*FluoA+FluoB*exp(FluoC*sqrt(-2.*log(r1))*cos(2*pi*r2))
!    write(11,*) datao,fluo

    if (fluo.ge.thr) then
        pon(1)=pon(1)+1.
    end if

    t=0.
    im=2
    do while (t.lt.tmax)
        datao=(/m1,m3,m80,mf,p1,p3,p80,pf,pfs/)
        sr=0.
        kf=(real(p80)/k80r)**2
        ko=(1.+(real(p3)*e/k3r)**2+(real(p1)*e/k1r)**2)
        r=0

        g1r=ko**2/(ko**2+kf**2)
        g3r=ko/(ko+kf)
        g80r=g3r
        gfr=g1r

        r(1)=a1r+da1r*g1r
        r(2)=beta1r*m1
        r(3)=a3r+da3r*g3r
        r(4)=beta3r*m3
        r(5)=a80r+da80r*g80r
        r(6)=beta80r*m80
        r(7)=afr+dafr*gfr
        r(8)=betafr*mf
        r(9)=gam1r*m1
        r(10)=mu1r*p1
        r(11)=gam3r*m3
        r(12)=mu3r*p3
        r(13)=gam80r*m80
        r(14)=mu80r*p80
        r(15)=gamfr*mf
        r(16)=mufr*pf
        r(17)=deltafr*pf
        r(18)=mufr*pfs

        do n=1,18
            sr=sr+r(n)
        end do
        t=t-dlog(randomnumber())/sr
        pr=r(1)
        n=1
        rd=randomnumber()
        do while ((rd.gt.pr/sr))
            n=n+1
            pr=pr+r(n)
        end do

        select case(n)
            case(1)
                m1=m1+1
            case(2)
                m1=m1-1
            case(3)
                m3=m3+1
            case(4)
                m3=m3-1
            case(5)
                m80=m80+1
            case(6)
                m80=m80-1
            case(7)
                mf=mf+1
            case(8)
                mf=mf-1
            case(9)
                p1=p1+1
            case(10)
                p1=p1-1
            case(11)
                p3=p3+1
            case(12)
                p3=p3-1
            case(13)
                p80=p80+1
            case(14)
                p80=p80-1
            case(15)
                pf=pf+1
            case(16)
                pf=pf-1
            case(17)
                pf=pf-1
                pfs=pfs+1
            case(18)
                pfs=pfs-1
        end select

200     if ((im.le.12).and.(t.gt.tmeas(im))) then
            r1=randomnumber()
            r2=randomnumber()
            fluo=datao(9)*FluoA+FluoB*exp(FluoC*sqrt(-2.*log(r1))*cos(2*pi*r2))
  !          write(11,*) datao,fluo
            if (fluo.ge.thr) then
                pon(im)=pon(im)+1.
            end if

            im=im+1
            GOTO 200
        end if
    end do

end do

pon=pon/real(niter)

!outputs
open(11,file='onoff.out')
write(11,*) pon
close(11)

end program
