# Supplementary material for: Assigning function to natural allelic variation via dynamic modeling of gene network induction
Source: Mol Syst Biol. 2018 Jan 15;14(1):e7803. doi: 10.15252/msb.20177803 (PMC5787706; doi:10.15252/msb.20177803)
Supplement: Supplementary file 2 — Code EV1 [file MSB-14-e7803-s002.zip › ComputerCodeEV1/LICENSE]

Copyright CNRS 2012-2013

* Daniel JOST

This software is a computer program that performs stochastic Monte-Carlo simulations using the Gillespie algorithm of the model of the galactose network described in Richard et al, Mol. Sys. Biol, 2017 

This software is governed by the CeCILL license under French law and
abiding by the rules of distribution of free software.  You can  use,
modify and/ or redistribute the software under the terms of the CeCILL
license as circulated by CEA, CNRS and INRIA at the following URL
"http://www.cecill.info".

As a counterpart to the access to the source code and  rights to copy,
modify and redistribute granted by the license, users are provided
only with a limited warranty  and the software's author,  the holder
of the economic rights,  and the successive licensors  have only
limited liability.

This software is provided with absolutely NO WARRANTY. The authors can
not be held responsible, even partially, for any damage, loss,
financial loss or any other undesired facts resulting from the use of
the software. In this respect, the user's attention is drawn to the
risks associated with loading,  using,  modifying and/or developing or
reproducing the software by the user in light of its specific status
of free software, that may mean  that it is complicated to manipulate,
and  that  also therefore means  that it is reserved for developers
and  experienced professionals having in-depth computer knowledge.
Users are therefore encouraged to load and test the software's
suitability as regards their requirements in conditions enabling the
security of their systems and/or data to be ensured and,  more
generally, to use and operate it in the same conditions as regards
security.

The fact that you are presently reading this means that you have had
knowledge of the CeCILL license and that you accept its terms.
