# Supplementary material for: Assigning function to natural allelic variation via dynamic modeling of gene network induction
Source: Mol Syst Biol. 2018 Jan 15;14(1):e7803. doi: 10.15252/msb.20177803 (PMC5787706; doi:10.15252/msb.20177803)
Supplement: Supplementary file 2 — Code EV1 [file MSB-14-e7803-s002.zip › ComputerCodeEV1/Makefile]

COMP = gfortran

SRCS = gillespie.f90 ran_uniform.c
OBJS = gillespie.o ran_uniform.o
PRGM = glp

$(PRGM): $(OBJS)
	$(COMP) -o $(PRGM) $(OBJS)

%.o: %.f90
	$(COMP) -c $<

%.o: %.c
	gcc -c $<

clean:
	rm -f $(PRGM) *.o
