# Supplementary material for: Assigning function to natural allelic variation via dynamic modeling of gene network induction
Source: Mol Syst Biol. 2018 Jan 15;14(1):e7803. doi: 10.15252/msb.20177803 (PMC5787706; doi:10.15252/msb.20177803)
Supplement: Supplementary file 2 — Code EV1 [file MSB-14-e7803-s002.zip › ComputerCodeEV1/README]

This program, written in Fortran90, performs stochastic Monte-Carlo simulations using the Gillespie algorithm of the model of the galactose network described in Richard et al, Mol. Sys. Biol, 2017 (please read the LICENSE).

to run the code (on UNIX systems):
1) modify the parameters in the parameter box (in the gillespie.f90 file)
2) compile the program by typing 'make' in a terminal window
3) launch the program by typing './glp' in a terminal window
4) the output of the program is a file (�onoff.out�) containing the ON fractions given at the desired times along the galactose induction. 

Each time you change the parameters, please recompile the program.

For correct compilation, GNU fortran (gfortran) and GNU C (gcc) compilers should be installed on your computer.  

For any help or feedback, please contact Daniel Jost (daniel.jost@univ-grenoble-alpes.fr)  
